# Supplementary material for: Comparative Analyses of Complete Chloroplast Genomes and Karyotypes of Allotetraploid Iris koreana and Its Putative Diploid Parental Species (Iris Series Chinenses, Iridaceae)
Source: Int J Mol Sci. 2022 Sep 18;23(18):10929. doi: 10.3390/ijms231810929 (PMC9504294; doi:10.3390/ijms231810929)
Supplement: Supplementary file 1 [file ijms-23-10929-s001.zip]

Archive with 1 entries (1 files):
- ijms-1862451-supplementary.pdf
